# Supplementary material for: Indoline-5-Sulfonamides: A Role of the Core in Inhibition of Cancer-Related Carbonic Anhydrases, Antiproliferative Activity and Circumventing of Multidrug Resistance
Source: Pharmaceuticals (Basel). 2022 Nov 23;15(12):1453. doi: 10.3390/ph15121453 (PMC9783868; doi:10.3390/ph15121453)
Supplement: Supplementary file 1 [file pharmaceuticals-15-01453-s001.zip]

Archive with 1 entries (1 files):
- pharmaceuticals-2014909-supplementary.pdf
